# Supplementary material for: In situ copper photocatalysts triggering halide atom transfer of unactivated alkyl halides for general C(sp3)-N couplings
Source: Nat Commun. 2024 Jul 5;15:5647. doi: 10.1038/s41467-024-50082-w (PMC11226431; doi:10.1038/s41467-024-50082-w)
Supplement: Supplementary file 3 — Source Data [file 41467_2024_50082_MOESM3_ESM.xlsx]

## Sheet: Sheet1
CuII(Py-NHC)(OAc)(NH-p-Tol)
E = - 2862.256693 Hartree
C	1.27225	1.82343	0.570321
C	1.1046	2.64045	1.68787
C	-0.17445	2.77056	2.22861
C	-1.23635	2.08105	1.64685
C	-0.955139	1.30043	0.52678
N	0.255893	1.17852	-0.0113
H	-0.343552	3.3811	3.10996
H	2.24763	1.67252	0.117467
H	1.95564	3.15036	2.1253
H	-2.22993	2.10427	2.0765
C	-1.65963	-0.752817	-0.569174
C	-3.31841	0.794315	-0.247862
C	-3.87983	-0.34477	-0.851236
C	-4.09327	1.92209	0.018325
C	-5.44785	1.85705	-0.310749
C	-6.00999	0.709609	-0.892813
C	-5.23119	-0.411987	-1.17884
H	-3.66327	2.81763	0.449279
H	-6.07972	2.71696	-0.114514
H	-7.06829	0.697231	-1.1313
H	-5.65888	-1.29498	-1.6406
N	-1.95976	0.499232	-0.088386
N	-2.8318	-1.25148	-1.02562
C	-2.97838	-2.57645	-1.60447
H	-3.64295	-3.18883	-0.988345
H	-3.38826	-2.50325	-2.61602
H	-1.99106	-3.0356	-1.64241
C	0.170764	-1.38945	-0.296441
O	0.160181	-1.29067	1.72953
C	1.14786	-1.64099	2.48241
C	1.01096	-1.15238	3.92706
H	0.068472	-1.50841	4.35395
H	1.84886	-1.4988	4.53361
H	0.974727	-0.057884	3.93406
O	2.14943	-2.29894	2.15448
N	1.94347	-1.92843	-0.611286
H	2.24849	-2.44272	0.224466
C	2.85349	-0.961651	-0.928789
C	4.01741	-0.732127	-0.145592
C	2.63263	-0.113614	-2.04565
C	4.89228	0.294601	-0.466458
H	4.16893	-1.34289	0.73873
C	3.51928	0.906997	-2.34997
H	1.74478	-0.282339	-2.64652
C	4.66897	1.13369	-1.57258
H	5.76745	0.463359	0.15672
H	3.3256	1.54662	-3.20771
C	5.64779	2.22139	-1.93313
H	6.42246	1.85059	-2.61714
H	6.16017	2.60901	-1.04709
H	5.15073	3.05865	-2.43299
